# Supplementary material for: Prediction of Clinical Transporter‐Mediated Drug–Drug Interactions via Comeasurement of Pitavastatin and Eltrombopag in Human Hepatocyte Models
Source: CPT Pharmacometrics Syst Pharmacol. 2020 Apr 23;9(4):211–21. doi: 10.1002/psp4.12505 (PMC7179958; doi:10.1002/psp4.12505)
Supplement: Supplementary file 2 — Model Codes [file PSP4-9-211-s002.zip]

Archive with 11 entries (10 files):
- Code/Monolix/
- Code/Monolix/Monolix Models.docx
- Code/Monolix/Monolix Models.pdf
- Code/Monolix/Pita_Etm_All.txt
- Code/Monolix/Pita_Etm_Macro_Model_Comp.txt
- Code/Monolix/Pita_Etm_Macro_Model_NC.txt
- Code/Monolix/Pita_Etm_Micro_Model_Comp.txt
- Code/Monolix/Pita_Etm_Micro_Model_NC.txt
- Code/Monolix/Pita_NoEtm.txt
- Code/Monolix/Pita_NoEtm_Micro_Model_Comp.txt
- Code/PBPK_Model.r
