# Supplementary material for: Prediction of Clinical Transporter‐Mediated Drug–Drug Interactions via Comeasurement of Pitavastatin and Eltrombopag in Human Hepatocyte Models
Source: CPT Pharmacometrics Syst Pharmacol. 2020 Apr 23;9(4):211–21. doi: 10.1002/psp4.12505 (PMC7179958; doi:10.1002/psp4.12505)
Supplement: Supplementary file 2 — Model Codes [file PSP4-9-211-s002.zip › Code/Monolix/Pita_Etm_Macro_Model_Comp.txt]

DESCRIPTION:  model to describe pitavastatin uptake into hepatocytes and inhibition by eltrombopag

[LONGITUDINAL]
input = {k13,k31,Vma,Kma,k30,k36,k63,Vmb,Kmb,x30,x40}

PK:
depot(type=2,target=x1A)
depot(type=3,target=x1)
;depot(type=1,target=x3)

EQUATION:
;initial conditions
t0 = 15
x3_0 = x30
x4_0 = x40

ddt_x1A = -k13*x1A - (Vma*x1A)/(Kma + x1A) + k31*x2A
ddt_x2A = k13*x1A + (Vma*x1A)/(Kma + x1A) - (k31+k30)*x2A
ddt_x1 = -k13*x1 - (Vma*x1)/(Kma*(1+x3/Kmb) + x1) + k31*x2
ddt_x2 = k13*x1 + (Vma*x1)/(Kma*(1+x3/Kmb) + x1) - (k31+k30)*x2
ddt_x3 = -k36*x3 - (Vmb*x3)/(Kmb*(1+x1/Kma) + x3) + k63*x4 
ddt_x4 = k36*x3 + (Vmb*x3)/(Kmb*(1+x1/Kma) + x3) - k63*x4

pita1 = x2A*333
pita2 = x2*333
etm = x4*333

OUTPUT:
output = {pita1,pita2,etm}
