# Supplementary material for: Prediction of Clinical Transporter‐Mediated Drug–Drug Interactions via Comeasurement of Pitavastatin and Eltrombopag in Human Hepatocyte Models
Source: CPT Pharmacometrics Syst Pharmacol. 2020 Apr 23;9(4):211–21. doi: 10.1002/psp4.12505 (PMC7179958; doi:10.1002/psp4.12505)
Supplement: Supplementary file 2 — Model Codes [file PSP4-9-211-s002.zip › Code/Monolix/Pita_Etm_Macro_Model_NC.txt]

DESCRIPTION:  model to describe pitavastatin uptake into hepatocytes and inhibition by eltrombopag

[LONGITUDINAL]
input = {k12,k21,VmP,KmP,k20,k34,k43,VmE,KmE,x30,x40}

PK:
depot(type=2,target=x1A)
depot(type=3,target=x1)
;depot(type=5,target=x4)

EQUATION:
 
x3_0 = x30
x4_0 = x40

ddt_x1A = -k12*x1A - (VmP*x1A)/(KmP+x1A) + k21*x2A
ddt_x2A = k12*x1A + (VmP*x1A)/(KmP+x1A) - (k21+k20)*x2A
ddt_x1 = -k12*x1 - (VmP*x1)/((1+x3/KmE)*(KmP+x1)) + k21*x2
ddt_x2 = k12*x1 + (VmP*x1)/((1+x3/KmE)*(KmP+x1)) - (k21+k20)*x2
ddt_x3 =  - k34*x3 - (VmE*x3)/(KmE*(1+x1/KmP)+x3) + k43*x4
ddt_x4 = k34*x3 + (VmE*x3)/(KmE*(1+x1/KmP)+x3) - k43*x4


pita1 = x2A*333
pita2 = x2*333
etm = x4*333

OUTPUT:
output = {pita1,pita2, etm}
