# Supplementary material for: Prediction of Clinical Transporter‐Mediated Drug–Drug Interactions via Comeasurement of Pitavastatin and Eltrombopag in Human Hepatocyte Models
Source: CPT Pharmacometrics Syst Pharmacol. 2020 Apr 23;9(4):211–21. doi: 10.1002/psp4.12505 (PMC7179958; doi:10.1002/psp4.12505)
Supplement: Supplementary file 2 — Model Codes [file PSP4-9-211-s002.zip › Code/Monolix/Pita_Etm_Micro_Model_Comp.txt]

DESCRIPTION:  model to describe pitavastatin uptake into hepatocytes and inhibition by eltrombopag

[LONGITUDINAL]
input = {k13,k31,k12,k21,To,k23,k30,k46,k64,k45,k54,k56,x40,x50,x60}

PK:
depot(type=2,target=x1A)
depot(type=3,target=x1)
;depot(type=1,target=x4)


EQUATION:
;initial conditions:
t0 = 15
x4_0 = x40
x5_0 = x50
x6_0 = x60


ddt_x1A = -k12*x1A*(To-x2A) - k13*x1A + k21*x2A + k31*x3A
ddt_x2A = k12*x1A*(To-x2A) - (k21 + k23)*x2A
ddt_x3A = k13*x1A + k23*x2A - (k31+k30)*x3A
ddt_x1 = -k12*x1*(To-x5-x2) - k13*x1 + k21*x2 + k31*x3
ddt_x2 = k12*x1*(To-x5-x2) - (k21 + k23)*x2
ddt_x3 = k13*x1 + k23*x2 - (k31+k30)*x3
ddt_x4 = -k46*x4 - k45*x4*(To-x5-x2) + k54*x5 + k64*x6
ddt_x5 = k45*x4*(To-x5-x2) - (k54+k56)*x5
ddt_x6 = k46*x4 + k56*x5  - k64*x6

pita1 = (x2A+x3A)*333
pita2 = (x2+x3)*333
etm = (x5+x6)*333

OUTPUT:
output = {pita1,pita2,etm}
table = {x4,x5,x6,x2}
