# Supplementary material for: Prediction of Clinical Transporter‐Mediated Drug–Drug Interactions via Comeasurement of Pitavastatin and Eltrombopag in Human Hepatocyte Models
Source: CPT Pharmacometrics Syst Pharmacol. 2020 Apr 23;9(4):211–21. doi: 10.1002/psp4.12505 (PMC7179958; doi:10.1002/psp4.12505)
Supplement: Supplementary file 2 — Model Codes [file PSP4-9-211-s002.zip › Code/Monolix/Pita_NoEtm.txt]

ID	AMT	TIME	DV	ADM	DVID
1	0.3	15	.	1	1
1	.	15.33	0.44	.	1
1	.	15.5	0.81	.	1
1	.	16	1.13	.	1
1	.	17	2.05	.	1
1	.	20	3.37	.	1
1	.	25	3.44	.	1
1	.	45	3.08	.	1
2	0.3	15	.	1	1
2	.	15.25	1	.	1
2	.	15.5	1.65	.	1
2	.	16	2.77	.	1
2	.	17	3.74	.	1
2	.	20	6.25	.	1
2	.	25	6.32	.	1
2	.	45	5.75	.	1
3	0.3	15	.	1	1
3	.	15.25	0.64	.	1
3	.	15.5	1.12	.	1
3	.	16	2.02	.	1
3	.	17	2.84	.	1
3	.	20	3.66	.	1
3	.	25	3.52	.	1
3	.	45	2.87	.	1
4	1	15	.	1	1
4	.	15.25	1.64	.	1
4	.	15.5	2.04	.	1
4	.	16	3	.	1
4	.	17	5.53	.	1
4	.	20	8.32	.	1
4	.	25	5.65	.	1
4	.	45	9.06	.	1
5	1	15	.	1	1
5	.	15.25	3.21	.	1
5	.	15.5	4.54	.	1
5	.	16	7.36	.	1
5	.	17	11.12	.	1
5	.	20	17.63	.	1
5	.	25	18.93	.	1
5	.	45	14.63	.	1
6	1	15	.	1	1
6	.	15.25	2.1	.	1
6	.	15.5	2.85	.	1
6	.	16	5.61	.	1
6	.	17	8.39	.	1
6	.	20	13.16	.	1
6	.	25	10.79	.	1
6	.	45	8.88	.	1
7	3	15	.	1	1
7	.	15.25	3.44	.	1
7	.	15.5	5.29	.	1
7	.	16	6.84	.	1
7	.	17	12.79	.	1
7	.	20	20.91	.	1
7	.	25	23.83	.	1
7	.	45	16.69	.	1
8	3	15	.	1	1
8	.	15.25	7.28	.	1
8	.	15.5	11.1	.	1
8	.	16	18.96	.	1
8	.	17	26.06	.	1
8	.	20	34.93	.	1
8	.	25	41.51	.	1
8	.	45	37.21	.	1
9	3	15	.	1	1
9	.	15.25	4.57	.	1
9	.	15.5	6.22	.	1
9	.	16	10.98	.	1
9	.	17	14.51	.	1
9	.	20	23.79	.	1
9	.	25	27.45	.	1
9	.	45	24.05	.	1
10	10	15	.	1	1
10	.	15.25	10.28	.	1
10	.	15.5	13.48	.	1
10	.	16	21.07	.	1
10	.	17	40.16	.	1
10	.	20	41.64	.	1
10	.	25	48.12	.	1
10	.	45	51.06	.	1
11	10	15	.	1	1
11	.	15.25	23.81	.	1
11	.	15.5	31.84	.	1
11	.	16	50.69	.	1
11	.	17	69.05	.	1
11	.	20	86.82	.	1
11	.	25	101.31	.	1
11	.	45	92.94	.	1
12	10	15	.	1	1
12	.	15.25	10.24	.	1
12	.	15.5	15.8	.	1
12	.	16	23.52	.	1
12	.	17	33.88	.	1
12	.	20	45.66	.	1
12	.	25	55.04	.	1
12	.	45	58.31	.	1
13	30	15	.	1	1
13	.	15.25	27.54	.	1
13	.	15.5	39.76	.	1
13	.	16	51.68	.	1
13	.	17	70.77	.	1
13	.	20	94.15	.	1
13	.	25	96.56	.	1
13	.	45	134.16	.	1
14	30	15	.	1	1
14	.	15.25	55.36	.	1
14	.	15.5	78.62	.	1
14	.	16	112.65	.	1
14	.	17	171.8	.	1
14	.	20	206.15	.	1
14	.	25	229.26	.	1
14	.	45	248.83	.	1
15	30	15	.	1	1
15	.	15.25	30.02	.	1
15	.	15.5	44.72	.	1
15	.	16	58.25	.	1
15	.	17	83.69	.	1
15	.	20	107.2	.	1
15	.	25	109.61	.	1
15	.	45	117.64	.	1
16	100	15	.	1	1
16	.	15.25	69.18	.	1
16	.	15.5	107.44	.	1
16	.	16	136	.	1
16	.	17	165.82	.	1
16	.	20	300.74	.	1
16	.	25	284.22	.	1
16	.	45	366.49	.	1
18	100	15	.	1	1
18	.	15.25	59.21	.	1
18	.	15.5	73.16	.	1
18	.	16	101.75	.	1
18	.	17	141.38	.	1
18	.	20	182.62	.	1
18	.	25	214.66	.	1
18	.	45	221.36	.	1
19	0.3	15	.	2	2
19	.	15.25	0.25	.	2
19	.	15.5	0.45	.	2
19	.	16	0.51	.	2
19	.	17	0.63	.	2
19	.	20	0.88	.	2
19	.	25	1.21	.	2
19	.	45	1.12	.	2
20	0.3	15	.	2	2
20	.	15.25	0.79	.	2
20	.	15.5	1.03	.	2
20	.	16	1.34	.	2
20	.	17	1.85	.	2
20	.	20	2.31	.	2
20	.	25	2.46	.	2
20	.	45	2.42	.	2
21	0.3	15	.	2	2
21	.	15.25	0.35	.	2
21	.	15.5	0.41	.	2
21	.	16	0.5	.	2
21	.	17	0.77	.	2
21	.	20	1.03	.	2
21	.	25	1.04	.	2
21	.	45	1.11	.	2
22	1	15	.	2	2
22	.	15.25	1.2	.	2
22	.	15.5	1.3	.	2
22	.	16	1.56	.	2
22	.	17	2.36	.	2
22	.	20	2.55	.	2
22	.	25	3.55	.	2
22	.	45	2.85	.	2
23	1	15	.	2	2
23	.	15.25	2.8	.	2
23	.	15.5	3.25	.	2
23	.	16	4.14	.	2
23	.	17	4.35	.	2
23	.	20	6.95	.	2
23	.	25	7.41	.	2
23	.	45	6.87	.	2
24	1	15	.	2	2
24	.	15.25	1.01	.	2
24	.	15.5	1.32	.	2
24	.	16	2.01	.	2
24	.	17	3.12	.	2
24	.	20	3.79	.	2
24	.	25	4.34	.	2
24	.	45	3.81	.	2
25	3	15	.	2	2
25	.	15.25	2.77	.	2
25	.	15.5	3.9	.	2
25	.	16	5.45	.	2
25	.	17	6.15	.	2
25	.	20	8.63	.	2
25	.	25	8.51	.	2
25	.	45	8.88	.	2
26	3	15	.	2	2
26	.	15.25	7.14	.	2
26	.	15.5	9.19	.	2
26	.	16	12.88	.	2
26	.	17	12.66	.	2
26	.	20	19.85	.	2
26	.	25	21.39	.	2
26	.	45	21.78	.	2
27	3	15	.	2	2
27	.	15.25	3.01	.	2
27	.	15.5	3.97	.	2
27	.	16	5.7	.	2
27	.	17	7.64	.	2
27	.	20	9.22	.	2
27	.	25	11.17	.	2
27	.	45	9.03	.	2
28	10	15	.	2	2
28	.	15.25	8.66	.	2
28	.	15.5	11.6	.	2
28	.	16	13.7	.	2
28	.	17	20.56	.	2
28	.	20	22.94	.	2
28	.	25	25.07	.	2
28	.	45	27.58	.	2
29	10	15	.	2	2
29	.	15.25	20.13	.	2
29	.	15.5	27.47	.	2
29	.	16	37.04	.	2
29	.	17	47.38	.	2
29	.	20	54.85	.	2
29	.	25	67.61	.	2
29	.	45	56.74	.	2
30	10	15	.	2	2
30	.	15.25	10.53	.	2
30	.	15.5	12.06	.	2
30	.	16	17.35	.	2
30	.	17	21.4	.	2
30	.	20	28.45	.	2
30	.	25	34.14	.	2
30	.	45	28.9	.	2
31	30	15	.	2	2
31	.	15.25	26.63	.	2
31	.	15.5	31.4	.	2
31	.	16	43.67	.	2
31	.	17	56.57	.	2
31	.	20	70.75	.	2
31	.	25	59.98	.	2
31	.	45	87.76	.	2
32	30	15	.	2	2
32	.	15.25	62.23	.	2
32	.	15.5	75.26	.	2
32	.	16	114.22	.	2
32	.	17	132.18	.	2
32	.	20	159.89	.	2
32	.	25	163.93	.	2
32	.	45	176.26	.	2
33	30	15	.	2	2
33	.	15.25	26.77	.	2
33	.	15.5	38.61	.	2
33	.	16	45.83	.	2
33	.	17	61.09	.	2
33	.	20	81.99	.	2
33	.	25	73.56	.	2
33	.	45	78.92	.	2
34	100	15	.	2	2
34	.	15.25	83.21	.	2
34	.	15.5	84.23	.	2
34	.	16	149.55	.	2
34	.	17	162.02	.	2
34	.	20	195.87	.	2
34	.	25	258.45	.	2
34	.	45	241.53	.	2
36	100	15	.	2	2
36	.	15.25	56.55	.	2
36	.	15.5	71.62	.	2
36	.	16	101.21	.	2
36	.	17	112.18	.	2
36	.	20	166.1	.	2
36	.	25	175.81	.	2
36	.	45	174.89	.	2
