# Supplementary material for: Prediction of Clinical Transporter‐Mediated Drug–Drug Interactions via Comeasurement of Pitavastatin and Eltrombopag in Human Hepatocyte Models
Source: CPT Pharmacometrics Syst Pharmacol. 2020 Apr 23;9(4):211–21. doi: 10.1002/psp4.12505 (PMC7179958; doi:10.1002/psp4.12505)
Supplement: Supplementary file 2 — Model Codes [file PSP4-9-211-s002.zip › Code/PBPK_Model.r]

###################################################################
# This PBPK model was written by Simon J. Carter 2019 with        #
# suggestions from Carlos S. Traynor regarding the Monte-Carlo    #
# simulations                                                     #
# Biomedical and Biological Systems Laboratory                    #
# University of Warwick                                           #
# Coventry, UK. CV4 7AL                                           #
###################################################################

library(deSolve)
library(ggplot2)
library(grid)
library(gridExtra)
library(extrafont)
library(cowplot)
library(zoo)
library(Cairo)

#loadfonts()
#font_import()

# Model Based on: Takeuchi et al (2014). DMD 45:726-734, with added biliary excretion into the gut and delay compartment for Tlag
# Clinical data: Prueksaritanont et al. (2014). Br.J.Clin.Pharmacol 78(3): 587-598 (1mg)
#                
# extract data from relevant papers and use as below:

# 1mg pitavastatin administration:
Prueksaritanont <- read.csv('Pruesksaritanont_2014_Pita.csv',head=TRUE)
# time from hours into minutes
Prueksaritanont$Time <- Prueksaritanont$Time*60

# Convert data into pitavastatin blood concentration using blood:plasma ratio:
Prueksaritanont$DV<- Prueksaritanont$DV/0.425
Prueksaritanont$Pos_err<- Prueksaritanont$Pos_err/0.425
Prueksaritanont$Neg_err<- Prueksaritanont$Neg_err/0.425

# 2mg pitavastatin single administration 
FDA_Pita_2 <- read.csv('FDA_Pita_09_2mg_PO.csv',head=T)

# time from hours into minutes:
FDA_Pita_2$Time <- FDA_Pita_2$Time*60

# Convert data into pitavastatin blood concentration using blood:plasma ratio:
FDA_Pita_2$DV <- FDA_Pita_2$DV/0.425

# single 75 mg dose of eltrombopag:
Deng <- read.csv('Deng_75_2011.csv',head=T)

# time from hours into minutes:
Deng$Time <- Deng$Time*60

# convert to plasma concentration
Deng$DV <- Deng$DV/0.718

theme_set(theme_cowplot(font_size=8,font_family = "Times New Roman"))

######################################################################
#Vz for pita. FDA = 226*0.51=133.2L. Gives very low plasma values. Total Body Water = 42L 
#HPGL:139, Sohlenius-Sternbeck (2006). ToxInVit 20: 1582-1583. 
# wt of liver,= liver vol*liver specific grav = 1570*1.08 = 1695.6: Price et al. 2003
#MPPGL: Zhang et al (2015). Sci Rep 5:17671
# Fujino et al (2003) 2.52ul/min/mg prot * 40(MPPGL) * 1800 = 181.44

# assuming that 100% of the dose is available to be absorbed (Fa=1)
# CfPP = fu.plasma/BL:PL 

# Number of virtual subjects:
n = 100 
# Pitavastatin Specific parameters:
ktransP_v = rnorm(n, 0.1, sd = 0.2*0.1)         #/min, min gastric emptying time =10'. Hirano (2006) 
kaP_v = rnorm(n, 0.07, sd = 0.2*0.07)           # FDA doc, ka=1/(MRT_PO - MRT_IV)=1/(4.55-2.18)=0.42h^-1= 0.007min^-1/ktransp
CL_BiPi_v = rnorm(n, 165, sd = 0.2*165)         # Biliary CL, Total CL = 384mL/min (AUSPAR 2013)*0.43(fraction in faeces) = 165.12ml/min
CL_MePi_v = rnorm(n, 93,sd = 0.3*93)            # ml/min. 0.22*0.003*139*1695.6*0.6 = 93, Met from gut as well? 
CLur_v = rnorm(n, 11.5, sd = 0.2*11.5)          # ml/min.Urine. FDA (p.48) = 3% of total = renal clearance
fTP_v = rnorm(n, 0.02, sd = 0.3*0.02)           # fu, tissue from RED expt #2
VmP_v = rnorm(n, 29998636 , sd = 0.3*29998636 ) # ng/min/liver. 0.302*421.46*139*(1570*1.08)= 29998636
Cfpp_v = rnorm(n, 0.009, sd = 0.2*0.009)        # fu.pl/BL:PL = 0.004 (Aus TGA, 2013) / 0.425 (Izumi et al (2017). J.Pharm.Sci 106: 2678-2687 )
KmP_v = rnorm(n,  9525, sd = 0.3*9525)          # ng/ml.  22.6*421.46 = 9525
PdPi_v = rnorm(n, 117.8, sd = 0.3*117.8)        # P.diff into heps. ml/min. 5e-4*139*1695.6 = 117.8
PdePi_v = rnorm(n, 104.2, sd = 0.3*104.2)       # P.diff out of heps. ml/min. 0.21*0.003*139*(1695.6-(469*1.08)=1189) = 104.2  

# Eltrombopag Specific parameters:
kaE_v = rnorm(n, 11, sd = 0.2*11)               # /min, FDA (2009), Ka2 = 0.189/h = 0.003
CL_BiE_v = rnorm(n, 13, sd = 0.2*13)            # Biliary CL (ml/min), Total CL/F = 13*0.52*0.2(Unchanged dose in bile, Nieto et al 2011)=1.3
CL_MeE_v = rnorm(n, 6.8,sd = 0.2*6.8)           # ml/min. total CL=13*0.52*0.36 = 6.76 (FDA, 2009, 64% of Etm in plasma)
#CLur_v = rnorm(n , 11.5, sd = 0.2*11.5)        # ml/min.Urine. = 0% of total = renal clearance
fTE_v = rnorm(n, 0.4, sd = 0.2*0.4)             # fu, tissue from RED expt #2 = 0.001!
VmE_v = rnorm(n, 5104539, sd = 0.3*5104539)     # ng/min/liver. 0.049*442*139*(1570*1.08) = 5104539
CfpE_v = rnorm(n, 0.005, sd = 0.1*0.005)        # fu.pl. = 0.002 (Nieto et al (2011). Haematologica 96:e33) 
KmE_v = rnorm(n,  3138, sd = 0.3*3138)          # ng/ml.  7.1*442 = 3138
PdE_v = rnorm(n, 11784, sd = 0.3*11784)         # P.diff into heps. ml/min. 0.05*139*1695.6 = 11784
PdeE_v = rnorm(n, 307, sd = 0.3*307)            # P.diff out of heps. ml/min. 0.62*0.003*139*(1695-(469*1.03)=1189) = 307  
VcE_v = rnorm(n, 2940, sd = 0.2*2940)           # ml. Total plasma volume = 3460ml. Price et al (2003) 

#Physiological Parameters:
VcP_v = rnorm(n, 5820, sd = 0.1*5820)           # Total blood volume (ml). Price et al (2003) 
Vext_H_v = rnorm(n, 556, sd = 0.2*556)          # ml. Watanabe et al (2009). JPET 328:652-662
VH_v = rnorm(n, 1570, sd = 0.2*1570)            # vol of liver (ml). Price et al (2003)
VGaBl_v = rnorm(n, 36, sd = 0.2*36)             # Gallbladder volume (mL), Guiastrennec et al (2016)
Qh_v = rnorm(n, 1320, sd = 0.2*1320)            # Hepatic blood flow (ml/min)
BiTrans_v = rnorm(n, 0.0618, sd = 0.2*0.062)    # /min. Gallbladder emptying rate. Guiastrennec et al (2016). CPT Pmetric 5(12):692-700  
Qk_v = rnorm(n, 1170,sd = 0.2*1170)             # Kidneys blood flow (ml/min), Price et al (2003)

##################################Functions#########################################

############################ Pitavastatin Only######################################
PitaODE <- function(t, In_Cond, parameters) 
{with(as.list(c(In_Cond, parameters)),{
  # pita lag compartment
  dy1dt <- -ktransP*y1   
  # Pita gut compartment (y2)
  dy2dt <-  - kaP*y2 + BiTrans*y5 + ktransP*y1
  # Pita liver extracellular space (y3)
  dy3dt <- (kaP*y2                                                                      
            - Cfpp*y3*((VmP/(KmP+y3*Cfpp))+PdPi) 
            + Qh*Cfpp*(y6-y3)
            + PdePi*y4*fTP
  )/Vext_H        
  # Pita liver (y4)
  dy4dt <- (Cfpp*y3*((VmP/(KmP+y3*Cfpp)) + PdPi )                                         
            - (CL_MePi + CL_BiPi + PdePi)*y4*fTP
  )/VH   
  # Pita GaBl (y5)
  dy5dt <- (CL_BiPi*y4*fTP)/VGaBl - BiTrans*y5
  # Pita blood (y6)
  dy6dt <- (Qh*Cfpp*(y3-y6) -Qk*CLur*y6*Cfpp)/VcP 
  
  list(c(dy1dt,dy2dt,dy3dt,dy4dt,dy5dt,dy6dt)) })  }

# pitavastatin only times:
times <- c(seq(0,400,1)) # min

# Initial Conditions for pitavastatin only
In_Cond <- c(y1=1000000,y2=0,y3=0,y4=0,y5=0,y6=0)

out <- list()

# Loop for Monte-Carlo simulations of n subjects
for(i in seq_along(1:n)){
  parameters_Norm <- c(
    ktransP = ktransP_v[i]   ,      
    kaP = kaP_v[i]           ,     
    CL_BiPi = CL_BiPi_v[i]   ,     
    CL_MePi = CL_MePi_v[i]   ,     
    CLur = CLur_v[i]         ,     
    fTP = fTP_v[i]           ,     
    VmP = VmP_v[i]           ,     
    Cfpp = Cfpp_v[i]         , 
    KmP = KmP_v[i]           ,
    PdPi = PdPi_v[i]         ,   
    PdePi = PdePi_v[i]       ,     
    VcP = VcP_v[i]           ,     
    Vext_H = Vext_H_v[i]     ,    
    VH = VH_v[i]             ,    
    VGaBl = VGaBl_v[i]       ,    
    Qh = Qh_v[i]             ,    
    BiTrans = BiTrans_v[i]   ,      
    Qk = Qk_v[i]             
  )
  out[[i]]<- ode(y = In_Cond, 
                 times = times, 
                 func = PitaODE, 
                 parms = parameters_Norm)
}

# extract pitavastatin only blood concentration from column 7:
newout <- lapply(out, function(x) x[, 7])
# rbind data:
newout <- do.call(rbind, newout)

# return mean of pitavastatin blood data:
meany6 <- apply(newout, 2, 
                mean, 
                na.rm = TRUE)
# return 95% confidence intervals:
qy6 <- apply(newout, 2, 
             quantile, 
             probs = c(.05, .95) )

###########################Eltrombopag Only######################################
EtmODE <- function(t, In_Cond, parameters) 
{with(as.list(c(In_Cond, parameters)),{
  # Eltrombopag stomach
  dy7dt <- -ktransP*y7
  # Eltrombopag gut compartment (y8)
  dy8dt <- - kaE*y8 + BiTrans*y11 + ktransP*y7     
  # Eltrombopag liver extracellular space (y9)
  dy9dt <- (kaE*y8
            - CfpE*y9*((VmE/(KmE+y9*CfpE)) + PdE)
            + Qh*CfpE*(y12-y9)
            + PdeE*y10*fTE
  )/Vext_H
  # Eltrombopag liver (y10)
  dy10dt <- (CfpE*y9*((VmE/(KmE+y9*CfpE)) + PdE)                                          
             - (CL_MeE + CL_BiE + PdeE)*y10*fTE
  )/VH 
  # Eltrombopag GaBl (y11)
  dy11dt <- (CL_BiE*y10*fTE)/VGaBl - BiTrans*y11
  # Eltrombopag blood (y11)
  dy12dt <- (Qh*CfpE*(y9-y12))/VcE
  
  list(c(dy7dt,dy8dt,dy9dt,dy10dt,dy11dt,dy12dt)) })  }

#Eltrombopag times
times <- c(seq(0,10800,5)) # min

# Initial conditions for eltrombopag only:
In_CondE <- c(y7=75000000,y8=0,y9=0,y10=0,y11=0,y12=0)

out <- list()

# Loop for Monte-Carlo simulations of n subjects
for(i in seq_along(1:n)){
  parameters_NormE <- c(
    ktransP = ktransP_v[i]   ,
    kaE = kaE_v[i]           ,     
    CL_BiE = CL_BiE_v[i]     ,     
    CL_MeE = CL_MeE_v[i]     ,      
    fTE = fTE_v[i]           ,     
    VmE = VmE_v[i]           ,    
    CfpE = CfpE_v[i]         ,  
    KmE = KmE_v[i]           ,  
    PdE = PdE_v[i]           ,   
    PdeE = PdeE_v[i]         ,       
    VcE = VcE_v[i]           ,     
    Vext_H = Vext_H_v[i]     ,    
    VH = VH_v[i]             ,    
    VGaBl = VGaBl_v[i]       ,    
    Qh = Qh_v[i]             ,    
    BiTrans = BiTrans_v[i]        
  )
  out[[i]]<- ode(y = In_CondE, 
                 times = times, 
                 func = EtmODE, 
                 parms = parameters_NormE)
}

# extract eltrombopag only plasma concentration from column 7:
newout <- lapply(out, function(x) x[, 7])
# rbind data
newout <- do.call(rbind, newout)

# return mean of eltrombopag plasma data:
meany12 <- apply(newout, 2, 
                 mean, 
                 na.rm = TRUE)

# return 95% confidence intervals
qy12 <- apply(newout, 2, 
              quantile, 
              probs = c(0.05, 0.95) )

##########################Pitavastatin and Eltrombopag###########################
PitaEtmODE <- function(t, In_Cond, parameters) 
{with(as.list(c(In_Cond, parameters)),{
  # pita lag compartment
  dy1dt <- -ktransP*y1   
  # Pita gut compartment (y2)
  dy2dt <-  - kaP*y2 + BiTrans*y5 + ktransP*y1
  # Pita liver extracellular space (y3)
  dy3dt <- (kaP*y2                                                                      
            - Cfpp*y3*((VmP/(KmP*(1+y9/KmE)+y3*Cfpp))+PdPi) 
            + Qh*Cfpp*(y6-y3)
            + PdePi*y4*fTP
  )/Vext_H        
  # Pita liver (y4)
  dy4dt <- (Cfpp*y3*((VmP/(KmP*(1+y9/KmE) + y3*Cfpp)) + PdPi)                                         
            - (CL_MePi + CL_BiPi + PdePi)*y4*fTP
  )/VH   
  # Pita GaBl (y5)
  dy5dt <- (CL_BiPi*y4*fTP)/VGaBl - BiTrans*y5
  # Pita blood (y6)
  dy6dt <- (Qh*Cfpp*(y3-y6) -Qk*CLur*y6*Cfpp)/VcP 
  # Eltrombopag stomach
  dy7dt <- -ktransP*y7
  # Etm gut compartment (y8)
  dy8dt <- - kaE*y8 + BiTrans*y11 + ktransP*y7     
  # Etm liver extracellular space (y9)
  dy9dt <- (kaE*y8
            - CfpE*y9*VmE/(KmE*(1+y3/KmP)+y9*CfpE) - CfpE*y9*PdE
            + Qh*CfpE*(y12-y9)
            + PdeE*y10*fTE
  )/Vext_H
  # etm liver (y10)
  dy10dt <- (CfpE*y9*VmE/(KmE*(1+y3/KmP)+y9*CfpE) + CfpE*y9*PdE                                          
             - (CL_MeE + CL_BiE + PdeE)*y10*fTE
  )/VH 
  # etm GaBl (y11)
  dy11dt <- (CL_BiE*y10*fTE)/VGaBl - BiTrans*y11
  # etm blood (y11)
  dy12dt <- (Qh*CfpE*(y9-y12))/VcE
  
  list(c(dy1dt,dy2dt,dy3dt,dy4dt,dy5dt,dy6dt,dy7dt,dy8dt,dy9dt,dy10dt,dy11dt,dy12dt)) })  }

# Use relevant time depending on plot required:
times <- c(seq(0,400,1))   # min
times <- c(seq(0,10800,5))

out <- list()

# Initial conditions for pitavastatin and eltrombopag together
In_CondPE <- c(y1=1000000,y2=0,y3=0,y4=0,y5=0,y6=0,
               y7=75000000,y8=0,y9=0,y10=0,y11=0,y12=0)

# Loop for Monte-Carlo simulations of n subjects
for(i in seq_along(1:n)){
  parameters_NormPE <- c(
    ktransP = ktransP_v[i]   ,     
    kaP = kaP_v[i]           ,     
    CL_BiPi = CL_BiPi_v[i]   ,     
    CL_MePi = CL_MePi_v[i]   ,     
    CLur = CLur_v[i]         ,     
    fTP = fTP_v[i]           ,    
    VmP = VmP_v[i]           ,     
    Cfpp = Cfpp_v[i]         , 
    KmP = KmP_v[i]           ,
    PdPi = PdPi_v[i]         ,   
    PdePi = PdePi_v[i]       ,     
    kaE = kaE_v[i]           ,
    CL_BiE = CL_BiE_v[i]     , 
    CL_MeE =CL_MeE_v[i]      ,
    fTE = fTE_v[i]           ,
    VmE = VmE_v[i]           ,
    CfpE = CfpE_v[i]         ,
    KmE = KmE_v[i]           ,
    PdE = PdE_v[i]           ,
    PdeE = PdeE_v[i]         , 
    VcP = VcP_v[i]           ,     
    Vext_H = Vext_H_v[i]     ,    
    VH = VH_v[i]             ,    
    VGaBl = VGaBl_v[i]       ,    
    Qh = Qh_v[i]             ,    
    BiTrans = BiTrans_v[i]   ,      
    Qk = Qk_v[i]             ,            
    VcE = VcE_v[i]
  )
  
  out[[i]]<- ode(y = In_CondPE, 
                 times = times, 
                 func = PitaEtmODE, 
                 parms = parameters_NormPE)
}

# Pitavastatin in blood (after inclusion of eltrombopag)
newout <- lapply(out, function(x) x[, 7])
newout <- do.call(rbind, newout)
# Pitavastatin extravascular space (after inclusion of eltrombopag)
newout2 <- lapply(out, function(x) x[, 4])
newout2 <- do.call(rbind, newout2)

# return mean and 95% confidence intervals of pitavastatin liver extravascular data:
meany3i <- apply(newout2, 2, 
                 mean, 
                 na.rm=TRUE)
qy3i <- apply(newout2, 2, 
              quantile, 
              probs = c(.05, .95) )

# return mean and 95% confidence intervals of pitavastatin blood data:
meany6i <- apply(newout, 2, 
                 mean, 
                 na.rm = TRUE)
qy6i <- apply(newout, 2, 
              quantile, 
              probs = c(.05, .95) )


# Eltrombopag in plasma (after inclusion of pitavastatin)
newout3 <- lapply(out, function(x) x[, 13])
newout3 <- do.call(rbind, newout3)
# Eltrombopag in extravascular space (after inclusion of pitavastatin)
newout4 <- lapply(out, function(x) x[, 10])
newout4 <- do.call(rbind, newout4)

# return mean and 95% confidence intervals of eltrombopag liver extravascular data:
meany8i <- apply(newout4,2,mean,na.rm=TRUE)
q8i <- apply(newout4, 2, quantile, probs = c(.05, .95) )

# return mean and 95% confidence intervals of eltrombopag plasma data:
meany12i <- apply(newout3,2,mean,na.rm=TRUE)
q12i <- apply(newout3, 2, quantile, probs = c(.05, .95) )


############################### Figures: #########################################
# NB make sure the correct time has been used above:

############################# pitavastatin only ##################################:
fig1<-ggplot(data.frame(m = meany6, 
                         q05 = qy6[1, ], 
                         q95 = qy6[2, ], 
                         time = times/60))+
            geom_line(aes(x=time,
                      y=meany6), 
                      colour="Blue") +
            geom_line(aes(x=time,
                      y=q05), 
                      colour="Blue", 
                      linetype=2) +
            geom_line(aes(x=time,
                          y=q95), 
                      colour="Blue", 
                      linetype=2) +
            labs(x="Time (h)",
                  y="blood [pitavastatin] (ng/ml)")

# include clinical data following administration of 1 mg pitavastatin:
fig2 <- fig1 + 
            geom_point(data=Prueksaritanont,
                      aes(x=Time/60,y=DV),
                      size=1)+
            geom_errorbar(data=Prueksaritanont,
                      aes(x=Time/60,
                      ymin=Neg_err,
                      ymax=Pos_err))+
            ylim(0,100)


########## 1mg pitavastatin with the inclusion of 75 mg eltrombopag #############

fig3<-ggplot(data.frame(m = meany6i, 
                        q05 = qy6i[1, ], 
                        q95 = qy6i[2, ], 
                        time = times/60))+
              geom_line(aes(x=time,
                            y=meany6i), 
                        colour="Red") +
              geom_line(aes(x=time,
                            y=q05), 
                        colour="Red", 
                        linetype=2) +
              geom_line(aes(x=time,y=q95), 
                        colour="Red", 
                        linetype=2) +
              labs(x="Time (h)",
                   y="blood [pitavastatin] (ng/ml)")

# include clinical data at 1 mg pitavastatin (Prueksaritanont et al 2014),
#  and 2 mg pitavastatin (FDA submission document, 2009):

fig4 <- fig3 + 
      geom_point(data=Prueksaritanont,
                 aes(x=Time/60,
                     y=DV),
                 size=1,
                 shape=16)+
      geom_errorbar(data=Prueksaritanont,
                    aes(x=Time/60,
                        ymin=Neg_err,
                        ymax=Pos_err))+
      geom_point(data=FDA_Pita_2,
                 aes(x=Time/60,y=DV),
                 size=1,
                 shape=1)+
      ylim(0,100)

##################################### 75 mg Eltrombopag only ####################################
# NB make sure the correct time has been used above:

figA<-ggplot(data.frame(m = meany12, 
                        q05 = qy12[1, ],
                        q95 = qy12[2, ], 
                        time = times/60))+
            geom_line(aes(x=time,
                          y=meany12), 
                      colour="Blue") +
            geom_line(aes(x=time,
                          y=q05), 
                      colour="Blue",
                      linetype=2)+
            geom_line(aes(x=time,
                          y=q95), 
                      colour="Blue",
                      linetype=2)+
            labs(x="Time (h)",
                 y="plasma [eltrombopag] (ng/ml)")

# include clinical data for 75 mg eltrombopag (Deng et al. 2011)
figB <- figA + geom_point(data=Deng,
                          aes(x=Time/60,
                              y=DV),
                          size=1)+
        scale_y_log10(limits=c(10,30000))+
        xlim(0.083,180)


################# 75 mg Eltrombopag with inclusion of 1 mg pitavastatin ##################

figC<-ggplot(data.frame(m = meany12i, 
                        q05 = q12i[1, ], 
                        q95 = q12i[2, ], 
                        time = times/60))+
            geom_line(aes(x=time,
                          y=meany12i), 
                      colour="Red") +
            geom_line(aes(x=time,
                          y=q05),
                      colour="Red",
                      linetype=2)+
            geom_line(aes(x=time,
                          y=q95),
                      colour="Red",
                      linetype=2)+
            labs(x="Time (h)",
                 y="plasma [eltrombopag] (ng/ml)")
  
# include clinical data from Deng et al. (2011)
figD <- figC + 
        geom_point(data=Deng,
                   aes(x=Time/60,
                       y=DV),
                   size=1)+
        scale_y_log10(limits=c(10,30000))+
        xlim(0.083,180)

# Combine all plots into a grid, with labelling:
figZ <- plot_grid(fig2,fig4,figB,figD,align="v",labels=c("a","b","c","d"))
ggsave("Pita_Etm_PBPK_CPT.png",figZ,width=4,height=4.6,units="in",dpi=125)

# save to pdf:
cairo_pdf(width=4,height=4.6,"Pita_Etm_PBPK_CPT.pdf",pointsize=8,family="Times New Roman")  
plot(figZ)
dev.off()
ggsave("Pita_Etm_PBPK_CPT.tiff",figZ,width=4,height=4.6,units="in",dpi=125)

############################## Cmax and AUC calculations #################################

# Pitavastatin calculations
times <- c(seq(0,400,1))
#AUC Calc: Pitavastatin (h.ng/ml)
AUC_P <- sum(diff(times)*rollmean(meany6,2))/60  # Pita AUC in absence of etm
AUC_P05 <- sum(diff(times)*rollmean(qy6[1,],2))/60 
AUC_P95 <- sum(diff(times)*rollmean(qy6[2,],2))/60 
Cmax_P <- max(meany6)                        # Pita Cmax in absence of etm
Cmax_P05 <- max(qy6[1,])
Cmax_P95 <- max(qy6[2,])
Tmax_P <- which.max(meany6)                   # Tmax (-1) in absence of etm (h)
Tmax_P <- (Tmax_P + 1)/60
Tmax_P05 <- which.max(qy6[1,])                   
Tmax_P05 <- (Tmax_P05 + 1)/60
Tmax_P95 <- which.max(qy6[2,])                   
Tmax_P95 <- (Tmax_P95 + 1)/60

# Pitavastatin with eltrombopag
AUC_PE <- sum(diff(times)*rollmean(meany6i,2))/60 # Pita AUC in presence of etm
AUC_PE05 <- sum(diff(times)*rollmean(qy6i[1,],2))/60 
AUC_PE95 <- sum(diff(times)*rollmean(qy6i[2,],2))/60 
Cmax_PE <- max(meany6i)                        # Pita Cmax in presence of etm
Cmax_PE05 <- max(qy6i[1,])
Cmax_PE95 <- max(qy6i[2,])
Tmax_PE <- which.max(meany6i)                   # Tmax (-1) in presence of etm (h)
Tmax_PE <- (Tmax_PE + 1)/60
Tmax_PE05 <- which.max(qy6i[1,])                   
Tmax_PE05 <- (Tmax_PE05 + 1)/60
Tmax_PE95 <- which.max(qy6i[2,])                   
Tmax_PE95 <- (Tmax_PE95 + 1)/60

#Eltrombopag calculations

#AUC Calc: Eltrombopag (h.ug/ml)
times <- c(seq(0,10800,5))
AUC_E <- sum(diff(times)*rollmean(meany12,2))/60000  # Eltrombopag AUC in absence of pitavastatin
AUC_E05 <- sum(diff(times)*rollmean(qy12[1,],2))/60000 
AUC_E95 <- sum(diff(times)*rollmean(qy12[2,],2))/60000 
Cmax_E <- max(meany12)/1000               # eltrombopag Cmax (ug/mL) in absence of pitavastatin
Cmax_E05 <- max(qy12[1,])/1000
Cmax_E95 <- max(qy12[2,])/1000
Tmax_E <- which.max(meany12)               # Tmax (-1) in absence of pitavastatin (h)
Tmax_E <- (Tmax_E*5 + 5)/60
Tmax_E05 <- which.max(qy12[1,])                   
Tmax_E05 <- (Tmax_E05*5 + 5)/60
Tmax_E95 <- which.max(qy12[2,])                   
Tmax_E95 <- (Tmax_E95*5 + 5)/60

# Eltrombopag with pitavastatin
AUC_EP <- sum(diff(times)*rollmean(meany12i,2))/60000  # Eltrombopag AUC in absence of pitavastatin
AUC_EP05 <- sum(diff(times)*rollmean(q12i[1,],2))/60000 
AUC_EP95 <- sum(diff(times)*rollmean(q12i[2,],2))/60000 
Cmax_EP <- max(meany12i)/1000               # eltrombopag Cmax (ug/mL) in absence of pitavastatin
Cmax_EP05 <- max(q12i[1,])/1000
Cmax_EP95 <- max(q12i[2,])/1000
Tmax_EP <- which.max(meany12i)               # Tmax (-1) in absence of pitavastatin (h)
Tmax_EP <- (Tmax_EP*5 + 5)/60
Tmax_EP05 <- which.max(q12i[1,])                   
Tmax_EP05 <- (Tmax_EP05*5 + 5)/60
Tmax_EP95 <- which.max(q12i[2,])                   
Tmax_EP95 <- (Tmax_E95*5 + 5)/60

res1 <- as.data.frame(rbind(Cmax_P,Tmax_P,AUC_P,
                            Cmax_PE,Tmax_PE,AUC_PE,
                            Cmax_E,Tmax_E,AUC_E,
                            Cmax_EP,Tmax_EP,AUC_EP))

res2 <- as.data.frame(rbind(Cmax_P05,Tmax_P05,AUC_P05,
                            Cmax_PE05,Tmax_PE05,AUC_PE05,
                            Cmax_E05,Tmax_E05,AUC_E05,
                            Cmax_EP05,Tmax_EP05,AUC_EP05))

res3 <- as.data.frame(rbind(Cmax_P95,Tmax_P95,AUC_P95,
                            Cmax_PE95,Tmax_PE95,AUC_PE95,
                            Cmax_E95,Tmax_E95,AUC_E95,
                            Cmax_EP95,Tmax_EP95,AUC_EP95))

write.csv(cbind(res1,res2,res3),'Pita_Etm_PK.csv')  
